# Supplementary material for: An Ecotoxicological Evaluation of Four Fungal Metabolites with Potential Application as Biocides for the Conservation of Cultural Heritage
Source: Toxins (Basel). 2022 Jun 14;14(6):407. doi: 10.3390/toxins14060407 (PMC9227397; doi:10.3390/toxins14060407)
Supplement: Supplementary file 1 [file toxins-14-00407-s001.zip]

Archive with 1 entries (1 files):
- toxins-1756339-supplementary.pdf
